# Supplementary material for: Characterizing the Health Status of European Hake (Merluccius merluccius) in Areas with Different Anthropic Impacts (NW Mediterranean Sea)
Source: Animals (Basel). 2025 Dec 19;16(1):14. doi: 10.3390/ani16010014 (PMC12785107; doi:10.3390/ani16010014)
Supplement: Supplementary file 1 [file animals-16-00014-s001.zip]

Archive with 1 entries (1 files):
- animals-4008704-supplementary.pdf
